# Supplementary material for: Characterization of HMGA2 variants expands the spectrum of Silver-Russell syndrome
Source: JCI Insight. 2024 Mar 22;9(6):e169425. doi: 10.1172/jci.insight.169425 (PMC11063932; doi:10.1172/jci.insight.169425)
Supplement: Supporting data values [file jciinsight-9-169425-s119.xlsx]

## Sheet: Figure 2C  DNA binding assay
Figure 2C: DNA binding assay
	DNA binding affinity (optical density)
HMGA2 WT	4.46575	4.139	4.093
p.K56E	2.42	2.8964	3.182

## Sheet: Figure 3B  RT-qPCR
Figure 3B: RT-qPCR
IGF2	Relative expression level
Neonatal fibroblasts	1	0.97	1.03
c.144delC patient fibroblasts	0	0	0
PLAG1	Relative expression level
Neonatal fibroblasts	1.08	1	0.93
c.144delC patient fibroblasts	0.6	0.66	0.73

## Sheet: Figure 4E
Figure 4E: growth curve Hmga2-K56E mice
	Male WT		Female WT		Male homozygous		Female homozygous
Weeks	AVG	SD	AVG	SD	AVG	SD	AVG	SD
2					7.37	1.24678	7.035	1.15454
3	13.37	1.66326	13.14	0.86267	7.77	0.325115	7.94	0.159374
4	18.14	1.7011	16.1967	2.33252	13.007	2.41769	11.1222	1.7475
5	22.2257	0.615842	16.8833	1.6441	15.8332	1.90214	12.5496	1.26552
6	23.9786	1.23865	18.6425	1.24663	16.8993	1.27401	13.3022	1.28813
7	25.9767	0.921166	19.77	1.04014	18.1491	1.41695	14.3138	1.47494
8	26.8167	1.39937	19.12	0.570351	18.723	1.51056	14.7097	1.68923
9	28.2833	1.82878	20.785	1.05359	19.3282	1.77163	15.6719	2.24568
10	29.73	2.23446	20.865	0.162635	19.9917	2.0455	16.1059	2.34372

## Sheet: Figure 4F
Fig4F: growth curve Hmga2-Ter76 mice
	Male WT		Female WT		Male homozygous		Female homozygous		Male heterozygous		Female heterozygous
Weeks	AVG	SD	AVG	SD	AVG	SD	AVG	SD	AVG	SD	AVG	SD
3	13.37	1.66326	13.14	0.86267	8.22		5.13		11.578	2.96802	10.224	0.657138
4	18.14	1.7011	16.1967	2.33252	8.10429	1.43466	6.98333	0.285715	15.5	2.1296	12.45	0.716519
5	22.2257	0.615842	16.8833	1.6441	9.98429	0.759097	8.00667	0.265393	18.2544	1.78782	14.4117	0.730938
6	23.9786	1.23865	18.6425	1.24663	10.5871	0.971763	8.58	0.635531	20.0678	1.46828	15.6058	0.783332
7	25.9767	0.921166	19.77	1.04014	11.445	0.985835	8.99	0.306105	22.2867	1.37902	16.3933	0.909709
8	26.8167	1.39937	19.12	0.570351	11.8533	1.05458	9.11667	0.237557	22.7122	1.63013	16.6392	0.906516
9	28.2833	1.82878	20.785	1.05359	12.345	0.98693	9.47	0.151327	23.5089	1.89962	17.1733	0.958705
10	29.73	2.23446	20.865	0.162635	12.8583	0.866843	9.89	0.295127	24.5344	1.94886	18.1142	1.16309

## Sheet: Figure 5B  Oil Red O staining
Figure 5B: Oil Red O staining
	% Oil Red O staining
Hmga2 WT	100	99.17	100.83
Hmga2 K56E	77.62	70.17	66.85
Hmga2 Ter76	41.16	37.85	41.16
